# Supplementary material for: Self-Assembly of Cellulose Nanocrystals and Organic Colored Pigments as Reinforcement Matrix of Lipstick for Enhancing SPF
Source: Oxid Med Cell Longev. 2022 Feb 9;2022:2422618. doi: 10.1155/2022/2422618 (PMC8850073; doi:10.1155/2022/2422618)
Supplement: Supplementary Materials — The supplementary description includes graph abstract of our research, the method for preparation and characterization of anthocyanin, binding capacity experiments, scanning electron microscopic (SEM) images of CNCs and CNCs grafting AN, continuous shooting of CNCs, AN and CNCs-AN, UV absorption, cell viability assay, ROS fluorescence level, dermatoscope and H&E staining of mouse dorsal skin, dermatoscope, and CIE 3D in forearm skin in human. [file 2422618.f1.zip]

Archive with 2 entries (2 files):
- Figure Si.docx
- Table Si.docx
